# Supplementary material for: Protective efficacy of six recombinant proteins as vaccine candidates against Echinococcus granulosus in dogs
Source: PLoS Negl Trop Dis. 2023 Oct 23;17(10):e0011709. doi: 10.1371/journal.pntd.0011709 (PMC10621941; doi:10.1371/journal.pntd.0011709)
Supplement: S1 Table — Reduction (%) = (average worm size in control group—average worm size in the experiment group) / average worm size in control group × 100. (XLSX) [file pntd.0011709.s001.xlsx]

## Sheet: Sheet1
Supplementary table 1. The length and width of E. granulosus s.s. worms at day 28 post-infection in dogs of vaccination and control groups.
Groups	Control		A (EgTIM-EgANXB3)		B (EgADK1-EgEPC1)		C (EgFABP-EgA31)
Worm numbers	Length (mm)	Width (mm)	Length (mm)	Width (mm)	Length (mm)	Width (mm)	Length (mm)	Width (mm)
1	2.625	0.3	1.25	0.15	0.75	0.15	1.225	0.2
2	2.3	0.3	0.875	0.125	0.75	0.175	1.625	0.225
3	2.3	0.3	1.25	0.175	1.25	0.2	1	0.225
4	2	0.25	1.575	0.15	1.5	0.225	1.25	0.125
5	2.325	0.225	1.85	0.225	1	0.2	1.25	0.225
6	1.9	0.375	2.15	0.325	1.25	0.175	0.875	0.2
7	1.875	0.3	1.425	0.15	1.125	0.2	1.125	0.15
8	2.3	0.35	1.35	0.2	1.35	0.225	1.15	0.175
9	2.825	0.35	2.125	0.35	1	0.2	1.15	0.125
10	1.95	0.325	2	0.3	1.325	0.2	1.125	0.225
11	2.35	0.3	1.55	0.125	1.05	0.175	1.15	0.1
12	2.75	0.5	0.85	0.125	1.2	0.15	1.475	0.125
13	2	0.35	1.3	0.2	1.125	0.175	1.55	0.275
14	1.95	0.35	1.25	0.15	1.25	0.225	1.05	0.175
15	2.425	0.425	0.825	0.15	1	0.2	1.15	0.2
16	2.25	0.375	1.25	0.175	1.375	0.25	2	0.225
17	2.5	0.375	1.575	0.15	1.225	0.25	1.45	0.15
18	2.05	0.375	1.85	0.225	1.625	0.3	1.125	0.1
19	2.55	0.45	2.1	0.3	1	0.15	1.3	0.275
20	2	0.35	1.425	0.15	1.5	0.35	1.275	0.125
21	2.75	0.375	1.35	0.2	1.375	0.225	1.4	0.25
22	2.25	0.325	2.125	0.35	1	0.175	1.375	0.225
23	2.375	0.4	2.225	0.3	1.2	0.175	1.125	0.175
24	2.625	0.35	1.55	0.125	1.2	0.25	1.375	0.25
25	2.25	0.325	0.925	0.125	0.9	0.2	1.15	0.2
26	1.925	0.325	1.5	0.2	0.875	0.2	2	0.225
27	2	0.325	1.35	0.2	0.925	0.175	1.45	0.15
28	1.9	0.3	2.125	0.35	0.9	0.175	1.125	0.1
29	1.95	0.3	2	0.3	1.05	0.25	1.3	0.275
30	2.2	0.35	1.55	0.125	0.875	0.125	1.275	0.125
31	2.1	0.325	0.85	0.125	0.95	0.225	1.4	0.25
32	1.775	0.3	1.3	0.2	1.55	0.375	1.375	0.225
33	1.75	0.275	1.25	0.15	1.425	0.2	1.125	0.175
34	2.2	0.325	0.875	0.125	1.125	0.175	1.375	0.25
35	2.425	0.375	1.3	0.15	1.225	0.175	1.475	0.175
36	2.2	0.275	1.725	0.25	1.2	0.25	1.75	0.275
37	1.95	0.3	1.85	0.225	0.9	0.2	1.3	0.225
38	1.875	0.225	2.15	0.325	1.375	0.225	0.95	0.2
39	2.075	0.325	1.425	0.15	1.075	0.2	1.325	0.225
40	1.9	0.3	1.625	0.2	0.95	0.175	1.075	0.2
41	1.875	0.225	2.125	0.35	1.125	0.225	1	0.175
42	2.075	0.325	2	0.3	0.875	0.125	1.375	0.175
43	1.9	0.3	1.55	0.125	1.3	0.2	1.375	0.25
44	1.75	0.35	0.85	0.125	1.6	0.35	1.5	0.175
45	1.625	0.3	1.3	0.2	1.35	0.25	1.5	0.225
46	1.475	0.275	1.55	0.125	1	0.175	0.925	0.2
47	1.975	0.325	0.85	0.125	1.2	0.175	1.2	0.175
48	1.875	0.3	1.3	0.2	1.2	0.25	1.2	0.125
49	1.95	0.35	1.35	0.2	1.125	0.2	0.875	0.125
50	1.775	0.3	1.875	0.35	1.45	0.175	1.325	0.225
51	2.25	0.325	2.425	0.375	0.95	0.125	1.5	0.225
52	2.125	0.325	2.875	0.3	1.25	0.25	1.625	0.225
53	2.125	0.225	1.625	0.25	1.55	0.25	1.5	0.225
54	1.95	0.2	1.4	0.2	1.35	0.2	1.55	0.175
55	1.575	0.225	1.7	0.25	1	0.2	1.325	0.2
56	2.2	0.375	1.325	0.15	0.925	0.175	1.125	0.15
57	1.85	0.175	2.5	0.325	1.2	0.225	1.75	0.2
58	2.75	0.325	1.425	0.25	1.125	0.225	1.75	0.15
59	2.525	0.3	2.05	0.2	1.5	0.225	2.375	0.275
60	2.375	0.325	1.8	0.3	1.25	0.25	1.875	0.2
61	1.975	0.225	2.25	0.2	0.625	0.1	1.9	0.15
62	2.325	0.35	1.9	0.2	1	0.075	1.625	0.3
63	2.425	0.375	2	0.25	1.6	0.2	1.75	0.2
64	2.075	0.3	2.25	0.2	1.25	0.125	1.625	0.225
65	2.125	0.325	2	0.275	1.5	0.25	1.625	0.2
66	1.925	0.325	2.2	0.275	1.175	0.25	1.7	0.225
67	2.2	0.275	2.425	0.375	1.7	0.3	1.8	0.25
68	1.95	0.3	2.625	0.3	1.375	0.25	1.7	0.175
69	1.875	0.225	1.625	0.25	1	0.225	1.5	0.2
70	1.775	0.25	1.4	0.2	1.25	0.2	1.375	0.2
71	1.75	0.35	1.725	0.275	1.125	0.275	1.75	0.225
72	1.875	0.225	1.325	0.15	1.025	0.25	1.95	0.25
73	1.925	0.25	2.475	0.325	1.45	0.3	1.875	0.275
74	2.1	0.3	1.45	0.225	1.375	0.275	1.7	0.2
75	2.3	0.3	2.2	0.25	0.875	0.125	1.5	0.2
76	2.625	0.3	1.8	0.3	1	0.125	1.575	0.25
77	2	0.25	2.25	0.2	1.625	0.4	1.625	0.225
78	2.325	0.225	1.9	0.2	1.3	0.275	2	0.325
79	1.875	0.325	2	0.25	1.425	0.25	1.625	0.25
80	2.8	0.375	2.25	0.2	1.125	0.2	1.75	0.225
81	2.575	0.425	1.925	0.3	1.2	0.2	1.65	0.225
82	2.2	0.325	2.2	0.275	1.175	0.325	1.875	0.3
83	2.075	0.325	2.425	0.375	1.25	0.175	2.05	0.35
84	1.875	0.2	2.7	0.275	1	0.175	1.95	0.25
85	1.95	0.225	1.625	0.25	0.875	0.15	1.675	0.25
86	2.175	0.3	1.4	0.2	1.5	0.175	1.7	0.25
87	2.225	0.3	1.7	0.25	1.8	0.375	2.275	0.35
88	2.25	0.325	1.325	0.15	0.625	0.075	1.575	0.225
89	2.2	0.225	2.375	0.3	1.625	0.175	1.625	0.225
90	2.55	0.3	1.425	0.25	1.225	0.2	1.65	0.25
91	2.125	0.25	1.875	0.225	1.3	0.3	1.55	0.225
92	2.25	0.275	1.8	0.3	1.225	0.175	1.4	0.2
93	1.975	0.25	1.95	0.225	1	0.15	1.575	0.2
94	2.15	0.25	1.9	0.2	1.075	0.175	1.7	0.25
95	2.45	0.3	2	0.25	1.5	0.175	1.85	0.25
96	1.875	0.25	2.25	0.2	1.825	0.4	1.25	0.2
97	2.075	0.275	1.925	0.3	1.125	0.125	1.65	0.275
98	1.95	0.25	2.2	0.275	1.625	0.2	1.35	0.175
99	2.2	0.275	1.875	0.25	1.175	0.15	1.225	0.225
100	2.15	0.3	1.7	0.25	1.075	0.125	1.375	0.2
101	1.825	0.275	1.5	0.25	1.775	0.275	1.55	0.275
102	1.6	0.3	1.375	0.25	1.55	0.375	1.725	0.325
103	1.8	0.35	1.75	0.25	1.875	0.25	1.8	0.225
104	1.775	0.325	1.5	0.25	1.5	0.25	1.625	0.275
105	1.875	0.3	1.25	0.175	2	0.375	1.55	0.3
106	2.125	0.3	1.375	0.25	1.9	0.375	1.375	0.225
107	1.8	0.3	1.825	0.225	2	0.375	1.075	0.275
108	2.15	0.2	1.625	0.2	1.55	0.35	1.575	0.225
109	2.25	0.325	1.8	0.225	2.15	0.4	1	0.225
110	2.95	0.35	1.875	0.3	1.675	0.325	1.45	0.225
111	2.15	0.3	1.375	0.15	1.875	0.4	1.175	0.225
112	1.95	0.325	1.625	0.2	1.625	0.35	0.925	0.175
113	1.875	0.325	1.675	0.225	1.675	0.3	1.025	0.15
114	3	0.475	1.475	0.2	1.9	0.3	1.05	0.15
115	2	0.375	1.95	0.125	1.625	0.35	1	0.2
116	2	0.375	1.575	0.125	1.875	0.375	1.5	0.25
117	1.95	0.3	1.45	0.175	1.9	0.3	1.625	0.225
118	2.25	0.375	1.45	0.275	1.25	0.2	1.125	0.175
119	2.125	0.375	1.8	0.275	1.775	0.375	1.425	0.25
120	2.125	0.35	1.6	0.3	1.75	0.275	1.125	0.2
121	1.95	0.325	1.7	0.35	1.625	0.25	1.25	0.225
122	1.875	0.325	1.8	0.2	1.3	0.15	1.4	0.2
123	3	0.475	1.85	0.275	1.75	0.175	1	0.225
124	2	0.375	2.05	0.2	1.3	0.175	1.375	0.225
125	2	0.375	2.2	0.3	1.55	0.175	1.15	0.15
126	1.95	0.3	2.075	0.3	1.575	0.25	1.35	0.175
127	2.25	0.375	1.55	0.275	1.375	0.15	1.4	0.2
128	2.125	0.375	1.7	0.2	1.25	0.125	1.375	0.225
129	2.125	0.35	1.25	0.175	1.375	0.2	1.25	0.275
130	2.05	0.45	1.075	0.2	1	0.125	1.35	0.225
131	2.025	0.35	1.25	0.275	1.625	0.25	1.2	0.2
132	2.15	0.375	1.425	0.175	1.575	0.3	1.25	0.2
133	2.025	0.275	0.95	0.25	1.55	0.2	1	0.2
134	1.875	0.275	0.875	0.225	1.75	0.3	1.175	0.15
135	2.2	0.3	1.175	0.15	2.05	0.375	1	0.15
136	2.1	0.3	1	0.175	2	0.325	1.95	0.3
137	2.15	0.325	0.9	0.175	1.625	0.325	1.025	0.15
138	2.375	0.3	1.025	0.15	1.575	0.3	1.35	0.17
139	2.55	0.275	1	0.125	1.5	0.5	0.9	0.15
140	2.45	0.25	1.475	0.225	1.75	0.45	0.775	0.125
141	1.875	0.25	1.05	0.25	1.875	0.175	1.12	0.175
142	2.05	0.45	1.125	0.275	1.775	0.3	0.925	0.2
143	2.025	0.35	1.325	0.225	1.875	0.35	1.025	0.17
144	2.1	0.375	1.325	0.225	1.7	0.25	1.65	0.25
145	2.025	0.275	1.125	0.175	1.775	0.3	1.85	0.25
146	1.975	0.275	1.6	0.275	1.8	0.3	1.25	0.2
147	2.2	0.3	0.95	0.175	1.675	0.2	1.65	0.275
148	2.1	0.3	1	0.225	1.7	0.275	1.35	0.175
149	2.15	0.275	1.2	0.2	1.725	0.2	1.225	0.225
150	1.95	0.25	1.075	0.25	1.575	0.2	1.375	0.2
151	2.45	0.4	2.05	0.25	1.375	0.225	1.5	0.25
152	1.875	0.325	1.875	0.25	1.5	0.25	1.125	0.175
153	2.05	0.2	1.875	0.25	1.425	0.225	1.4	0.2
154	1.75	0.15	1.75	0.3	1.875	0.3	1.425	0.25
155	2.525	0.3	1.125	0.2	1.55	0.2	1.35	0.225
156	2.575	0.275	1.625	0.275	1.25	0.225	1.4	0.175
157	1.875	0.45	1.95	0.35	1.625	0.25	1.55	0.225
158	2.75	0.3	1.25	0.125	1.375	0.225	1.675	0.275
159	2.95	0.3	1.875	0.325	1.375	0.25	1.5	0.325
160	2.625	0.3	1.75	0.2	1.75	0.25	1.35	0.25
161	1.825	0.25	1.375	0.15	3.375	0.625	1.125	0.175
162	2.5	0.35	1.8	0.2	1.75	0.3	1.2	0.15
163	2.2	0.25	1.75	0.225	1.625	0.25	1.25	0.2
164	2.75	0.3	1.8	0.25	2.25	0.375	1.5	0.225
165	2.65	0.3	1.225	0.25	1.25	0.275	1	0.15
166	1.675	0.325	1.125	0.2	1.45	0.25	1.05	0.25
167	2.075	0.35	1.5	0.175	1.3	0.15	1.25	0.225
168	2.4	0.4	1.8	0.2	1.5	0.25	1.75	0.225
169	2.3	0.325	1.75	0.2	2.275	0.4	1.875	0.275
170	2.175	0.35	1.8	0.225	2.25	0.45	1.825	0.275
171	1.875	0.35	1.75	0.225	1.825	0.25	1.75	0.25
172	2.4	0.375	1.8	0.3	2.275	0.35	2	0.275
173	2.55	0.375	1.675	0.25	1.775	0.275	1.325	0.225
174	2.25	0.35	1.075	0.2	2.575	0.45	1.35	0.2
175	1.75	0.4	1.65	0.3	3.2	0.45	1.575	0.175
176	2.225	0.375	1.825	0.3	1.525	0.25	1.325	0.15
177	2.175	0.375	1.025	0.15	1.05	0.15	1.95	0.3
178	2.85	0.475	0.825	0.15	1.4	0.275	1.625	0.2
179	2.125	0.3	1.3	0.25	2.375	0.425	1.825	0.3
180	2.175	0.275	1.05	0.175	1.375	0.175	2.175	0.3
181	2.075	0.35	1.35	0.3	1.175	0.225	1.35	0.2
182	2.1	0.325	1.325	0.2	1.625	0.25	1.275	0.275
183	1.75	0.25	1.575	0.2	1.125	0.275	1.95	0.3
184	2.25	0.35	1.85	0.325	1.125	0.25	1.025	0.15
185	2.7	0.4	1.05	0.2	1.175	0.175	1.35	0.175
186	2.15	0.5	1.025	0.15	1.65	0.3	0.9	0.15
187	2.625	0.475	1.4	0.175	1.125	0.175	0.775	0.125
188	2.375	0.425	1.125	0.2	1	0.275	1.125	0.175
189	2.3	0.4	1.425	0.175	1.275	0.175	0.925	0.2
190	2.25	0.375	1.075	0.2	1.375	0.15	1.025	0.175
191	2.5	0.425	1.4	0.2	1.5	0.225	1.225	0.225
192	2	0.325	1.75	0.25	2.625	0.525	1.125	0.175
193	2.15	0.275	1.45	0.2	1.45	0.15	1.125	0.2
194	2.075	0.35	1.5	0.2	1.625	0.225	1.275	0.275
195	2.1	0.325	1.4	0.2	1.375	0.2	1.025	0.175
196	1.95	0.25	1.475	0.225	1.45	0.225	1.225	0.225
197	2.25	0.35	1	0.225	1.475	0.225	1.35	0.2
198	2.7	0.4	1.15	0.225	1.95	0.25	1.275	0.275
199	2.15	0.5	1.15	0.175	1.5	0.2	1.95	0.3
200	2.375	0.375	1.35	0.2	1.55	0.225	1.625	0.2
201	2.05	0.45	1.25	0.25	1.625	0.2	1.05	0.15
202	2.025	0.35	2	0.275	1.625	0.225	1.125	0.175
203	2.15	0.375	2	0.35	1.6	0.25	1.125	0.25
204	2.025	0.275	2.125	0.4	1.625	0.2	1.025	0.175
205	1.95	0.4	1.5	0.175	1.55	0.25	1.3	0.275
206	2.2	0.375	2.125	0.325	1.7	0.3	1.8	0.25
207	2.05	0.3	2	0.3	1.4	0.175	1.625	0.25
208	2.25	0.45	2	0.35	1.825	0.25	1.55	0.25
209	2.25	0.375	1.55	0.25	1.925	0.3	1.625	0.225
210	2.625	0.5	2.25	0.35	2.125	0.375	1.05	0.15
211	2.2	0.425	2.125	0.3	1.125	0.175	1.55	0.25
212	2.275	0.375	1.5	0.25	1.5	0.25	1.875	0.275
213	2.65	0.45	1.75	0.375	1.5	0.325	1.475	0.25
214	2.075	0.35	1.9	0.25	1.75	0.25	1.4	0.225
215	3	0.4	1.6	0.275	1.8	0.225	1.5	0.25
216	2.7	0.325	2	0.275	1.65	0.2	1.3	0.225
217	2.05	0.45	2	0.325	1.7	0.225	1.375	0.225
218	2.75	0.45	1.875	0.3	1.4	0.225	1.625	0.4
219	3.25	0.4	1.7	0.325	1.55	0.2	1.35	0.225
220	2.075	0.3	2.125	0.3	2.05	0.25	1.6	0.25
221	2.125	0.275	1.85	0.2	1.75	0.2	1.3	0.225
222	1.95	0.325	1.975	0.25	1.5	0.15	1.625	0.225
223	1.875	0.325	2.075	0.275	1.75	0.275	1.55	0.25
224	1.875	0.3	1.55	0.3	1.125	0.125	1.65	0.25
225	2.025	0.35	1.45	0.25	1.425	0.175	1.325	0.225
226	1.825	0.25	1.2	0.125	1.55	0.225	1.55	0.325
227	2.25	0.35	1.625	0.275	1.075	0.15	1.875	0.225
228	2.075	0.3	1.575	0.275	1.625	0.225	1.875	0.275
229	2.125	0.325	2.125	0.3	1.375	0.2	1.9	0.3
230	1.925	0.3	2.275	0.25	1.55	0.2	1.45	0.15
231	2.15	0.2	1.575	0.175	1.625	0.175	1.875	0.3
232	2.25	0.325	2.075	0.225	1.425	0.2	2.05	0.35
233	2.15	0.375	2	0.325	1.325	0.15	1.7	0.225
234	2.025	0.275	1.9	0.3	1.5	0.175	1.8	0.325
235	1.95	0.4	1.55	0.25	1.125	0.2	1.75	0.375
236	2.2	0.375	1.75	0.3	1.5	0.2	1.6	0.25
237	2.05	0.3	1.725	0.225	1.175	0.2	2	0.225
238	2.2	0.375	1.875	0.3	1.5	0.225	1.375	0.225
239	2.25	0.375	2	0.275	1.4	0.175	2.075	0.425
240	2.625	0.45	1.65	0.3	1.225	0.2	1.75	0.15
241	2.225	0.425	1.925	0.325	1.925	0.275	1.65	0.3
242	2.325	0.375	1.55	0.3	1.7	0.275	1.625	0.2
243	2.5	0.45	1.075	0.25	1.475	0.225	1.5	0.3
244	2.075	0.35	1.2	0.125	1.775	0.3	1.125	0.2
245	2.875	0.4	1.625	0.2	1.325	0.25	1.05	0.225
246	2.7	0.325	1.575	0.275	1.4	0.175	1.8	0.25
247	2.05	0.35	2.125	0.3	1.35	0.3	1.25	0.25
248	2.75	0.45	2.225	0.25	1.45	0.2	1.375	0.175
249	2.15	0.3	1.575	0.225	1.4	0.275	1.1	0.175
250	2.1	0.325	2.075	0.225	1.475	0.25	1.475	0.275
251	2.25	0.325	1.375	0.2	1.625	0.2	1.875	0.3
252	2.425	0.325	2.125	0.375	1.25	0.175	1.4	0.225
253	2.825	0.35	1.75	0.2	1.9	0.275	1.775	0.275
254	1.9	0.35	2.5	0.4	1.775	0.175	1.575	0.275
255	2.3	0.325	2.025	0.375	1.5	0.25	1.475	0.25
256	2.125	0.275	1.4	0.225	1.9	0.375	2.45	0.5
257	2.55	0.325	1.7	0.25	1.8	0.4	2.125	0.3
258	2.075	0.325	1.65	0.2	1.125	0.225	1.75	0.275
259	2.375	0.35	1.65	0.3	1.975	0.3	1.6	0.225
260	2.675	0.35	2.375	0.25	1.625	0.275	1.55	0.125
261	2.425	0.325	1.625	0.225	2.125	0.5	2.275	0.375
262	2.525	0.375	1.8	0.225	2.125	0.25	1.45	0.3
263	1.95	0.275	2.075	0.3	1.3	0.2	2.05	0.35
264	2.4	0.325	1.825	0.275	1.875	0.35	2.075	0.3
265	2.65	0.4	1.95	0.275	2.125	0.4	1.8	0.375
266	2.1	0.325	1.725	0.225	1.55	0.25	2.125	0.3
267	2.45	0.4	1.725	0.3	2.025	0.375	2.05	0.35
268	1.95	0.35	1.875	0.325	1.6	0.325	1.5	0.25
269	2.175	0.325	1.675	0.3	1.9	0.375	1.425	0.25
270	2.3	0.35	1.625	0.35	2.125	0.375	1.325	0.3
271	2.225	0.325	2.25	0.35	2.125	0.425	1.875	0.45
272	2.125	0.375	2.025	0.35	1.875	0.35	1.625	0.225
273	2.25	0.375	1.55	0.3	1.45	0.225	2.125	0.35
274	2.2	0.35	1.25	0.25	2.125	0.4	2.05	0.35
275	1.875	0.3	1.5	0.3	1.75	0.25	2.275	0.45
276	2.05	0.275	1.5	0.225	1.675	0.2	1.775	0.325
277	2.325	0.35	1.7	0.275	2	0.325	2	0.35
278	2.3	0.325	1.2	0.15	1.875	0.25	2.45	0.35
279	2.425	0.275	2.45	0.275	1.625	0.175	2.375	0.35
280	2.625	0.35	2.45	0.35	1.5	0.275	2.625	0.375
281	2.55	0.325	2.55	0.375	1.875	0.275	2.325	0.3
282	2.075	0.325	1.7	0.325	1.825	0.25	1.5	0.275
283	2.375	0.35	2.125	0.325	1.325	0.225	2.075	0.35
284	2.675	0.35	1.75	0.325	1.5	0.275	2	0.3
285	2.425	0.325	1.25	0.225	1	0.15	2	0.475
286	2.5	0.35	2.25	0.3	1.45	0.2	2	0.35
287	1.95	0.275	1.625	0.325	1	0.225	1.475	0.225
288	2.4	0.325	2.05	0.325	1.45	0.225	1.675	0.3
289	2.65	0.4	1.85	0.35	1.775	0.275	1.7	0.325
290	2.1	0.325	1.7	0.225	1.15	0.2	1.675	0.35
291	2.45	0.35	1.5	0.25	1.725	0.3	1.575	0.2
292	1.95	0.35	1.725	0.3	1.875	0.375	1.7	0.25
293	2.2	0.325	1.875	0.325	1.375	0.25	1.725	0.325
294	2.3	0.35	1.675	0.3	1.925	0.325	1.625	0.25
295	2.225	0.325	1.625	0.35	1.325	0.225	2.2	0.35
296	2.15	0.35	2.2	0.325	1.5	0.275	1.75	0.275
297	2.25	0.375	2.125	0.35	1.35	0.225	1.15	0.25
298	2.2	0.35	1.55	0.3	1.325	0.2	1.75	0.275
299	1.875	0.3	1.25	0.25	1.475	0.2	1.375	0.275
300	2.025	0.275	1.45	0.275	1.6	0.175	1.9	0.4
SD	0.292807	0.0605263	0.402138	0.0655125	0.375011	0.0814658	0.346615	0.0658993
Average	2.19342	0.330667	1.66483	0.243917	1.48792	0.245667	1.50157	0.235717
Reduction(%)	-	-	0.241222	0.263636	0.321933	0.263636	0.315549	0.287879
P value	-	-	＜0.001	＜0.001	＜0.001	＜0.001	＜0.001	＜0.001
